# Supplementary material for: Early-Stage Alcoholic Cardiomyopathy Highlighted by Metabolic Remodeling, Oxidative Stress, and Cardiac Myosin Dysfunction in Male Rats
Source: Int J Mol Sci. 2025 Jul 15;26(14):6766. doi: 10.3390/ijms26146766 (PMC12296025; doi:10.3390/ijms26146766)
Supplement: Supplementary file 1 [file ijms-26-06766-s001.zip]

Archive with 1 entries (1 files):
- ijms-3659198-supplementary.pdf
